# Supplementary material for: Ropivacaine inhibits the malignant behavior of lung cancer cells by regulating retinoblastoma-binding protein 4
Source: PeerJ. 2023 Nov 27;11:e16471. doi: 10.7717/peerj.16471 (PMC10688306; doi:10.7717/peerj.16471)
Supplement: Supplemental Information 2 [file peerj-11-16471-s002.zip]

Archive with 28 entries (27 files):
- original data/
- original data/FIG2Bstatastic description.xlsx
- original data/Fig2A raw data.xlsx
- original data/Fig2A statastic description.xlsx
- original data/Fig2Cstatastic description.xlsx
- original data/Fig3A.csv
- original data/Fig3B.csv
- original data/Fig3C.csv
- original data/Fig3D.csv
- original data/Fig3E1-A549.csv
- original data/Fig3E2-H1299.csv
- original data/Fig4A.csv
- original data/Fig4B1A549.csv
- original data/Fig4B2H1299.csv
- original data/Fig4C.csv
- original data/Fig4D.csv
- original data/Fig4E1A549.csv
- original data/Fig4E2H1299.csv
- original data/Fig5A.csv
- original data/Fig5B.csv
- original data/Fig5C.csv
- original data/Fig5D1A549.csv
- original data/Fig5D2H1299.csv
- original data/fig2B raw data.xlsx
- original data/fig2C raw data.xlsx
- original data/figure 1.zip
- original data/figure 4a western GAPDH.png
- original data/figure 4a wstern RBBP4.png
