# Supplementary material for: Ropivacaine inhibits the malignant behavior of lung cancer cells by regulating retinoblastoma-binding protein 4
Source: PeerJ. 2023 Nov 27;11:e16471. doi: 10.7717/peerj.16471 (PMC10688306; doi:10.7717/peerj.16471)
Supplement: Supplemental Information 2 [file peerj-11-16471-s002.zip › original data/Fig3B.csv]

	time(H)	Si-NC	Si-NC	Si-NC	Si-2	Si-2	Si-2	Si-1	Si-1	Si-1
0		0.217	0.218	0.225	0.211	0.219	0.219	0.245	0.232	0.229
24		0.213	0.228	0.256	0.274	0.218	0.204	0.201	0.205	0.2
48		0.275	0.301	0.28	0.283	0.282	0.227	0.266	0.26	0.259
72		0.417	0.428	0.47	0.396	0.359	0.268	0.298	0.26	0.277
96		0.678	0.558	0.546	0.493	0.471	0.425	0.331	0.3	0.312
