# Supplementary material for: Ropivacaine inhibits the malignant behavior of lung cancer cells by regulating retinoblastoma-binding protein 4
Source: PeerJ. 2023 Nov 27;11:e16471. doi: 10.7717/peerj.16471 (PMC10688306; doi:10.7717/peerj.16471)
Supplement: Supplemental Information 2 [file peerj-11-16471-s002.zip › original data/Fig3C.csv]

	Si-NC	Si-NC	Si-NC	Si-NC	Si-NC	Si-NC	Si-1	Si-1	Si-1	Si-1	Si-1	Si-1	Si-2	Si-2	Si-2	Si-2	Si-2	Si-2
A549	69	61	65	75	67	58	35	21	31	28	40	43	24	45	48	43	38	43
H1299	91	86	75	83	116	128	77	32	44	30	44	53	34	57	62	56	73	35
