# Supplementary material for: Ropivacaine inhibits the malignant behavior of lung cancer cells by regulating retinoblastoma-binding protein 4
Source: PeerJ. 2023 Nov 27;11:e16471. doi: 10.7717/peerj.16471 (PMC10688306; doi:10.7717/peerj.16471)
Supplement: Supplemental Information 2 [file peerj-11-16471-s002.zip › original data/Fig3D.csv]

	Si-NC	Si-NC	Si-NC	Si-NC	Si-NC	Si-NC	Si-1	Si-1	Si-1	Si-1	Si-1	Si-1	Si-2	Si-2	Si-2	Si-2	Si-2	Si-2
A549	71	74	54	43	106	76	42	45	57	53	42	33	50	46	42	40	51	52
H1299	131	114	144	122	115	129	22	41	26	40	35	25	34	33	18	44	26	68
