# Supplementary material for: Ropivacaine inhibits the malignant behavior of lung cancer cells by regulating retinoblastoma-binding protein 4
Source: PeerJ. 2023 Nov 27;11:e16471. doi: 10.7717/peerj.16471 (PMC10688306; doi:10.7717/peerj.16471)
Supplement: Supplemental Information 2 [file peerj-11-16471-s002.zip › original data/Fig3E1-A549.csv]

	G0/G1	G0/G1	G0/G1	S	S	S	G2/M	G2/M	G2/M
Si-NC	62.58	61.74	61.33	27.47	27.27	25.78	9.95	10.99	12.88
Si-RBBP4-1	79.36	79.57	78.73	14.39	17.77	15.75	6.25	2.66	5.52
Si-RBBP4-2	76.98	75.28	74.03	17.53	18.27	18.45	5.51	6.45	7.52
