# Supplementary material for: Ropivacaine inhibits the malignant behavior of lung cancer cells by regulating retinoblastoma-binding protein 4
Source: PeerJ. 2023 Nov 27;11:e16471. doi: 10.7717/peerj.16471 (PMC10688306; doi:10.7717/peerj.16471)
Supplement: Supplemental Information 2 [file peerj-11-16471-s002.zip › original data/Fig3E2-H1299.csv]

	G0/G1	G0/G1	G0/G1	S	S	S	G2/M	G2/M	G2/M
Si-NC	63.5	56.44	63.93	24.91	36.8	26.33	11.59	6.76	9.74
Si-RBBP4-1	74.21	74	73.77	20.47	20.34	20.65	5.32	5.66	5.58
Si-RBBP4-2	75.74	76.23	75.27	20.63	19.74	20.07	3.64	4.04	4.66
