# Supplementary material for: Ropivacaine inhibits the malignant behavior of lung cancer cells by regulating retinoblastoma-binding protein 4
Source: PeerJ. 2023 Nov 27;11:e16471. doi: 10.7717/peerj.16471 (PMC10688306; doi:10.7717/peerj.16471)
Supplement: Supplemental Information 2 [file peerj-11-16471-s002.zip › original data/Fig4A.csv]

0	0.5	1	2
1	0.891631	0.715769	0.368656
1	0.897342	0.729087	0.359103
1	0.893038	0.717628	0.350898
