# Supplementary material for: Ropivacaine inhibits the malignant behavior of lung cancer cells by regulating retinoblastoma-binding protein 4
Source: PeerJ. 2023 Nov 27;11:e16471. doi: 10.7717/peerj.16471 (PMC10688306; doi:10.7717/peerj.16471)
Supplement: Supplemental Information 2 [file peerj-11-16471-s002.zip › original data/Fig4B1A549.csv]

	NC	NC	NC	NC	NC	NC	Rop	Rop	Rop	Rop	Rop	Rop	Rop+Si-NC	Rop+Si-NC	Rop+Si-NC	Rop+Si-NC	Rop+Si-NC	Rop+Si-NC	Rop+Si-RBBP4-1	Rop+Si-RBBP4-1	Rop+Si-RBBP4-1	Rop+Si-RBBP4-1	Rop+Si-RBBP4-1	Rop+Si-RBBP4-1	Rop+Si-RBBP4-2	Rop+Si-RBBP4-2	Rop+Si-RBBP4-2	Rop+Si-RBBP4-2	Rop+Si-RBBP4-2	Rop+Si-RBBP4-2
0	0.21	0.208	0.218	0.209	0.211	0.207	0.219	0.211	0.221	0.216	0.212	0.213	0.172	0.183	0.183	0.209	0.218	0.216	0.186	0.176	0.177	0.217	0.211	0.203	0.176	0.179	0.187	0.207	0.19	0.201
24	0.433	0.375	0.373	0.396	0.372	0.413	0.308	0.319	0.368	0.402	0.358	0.323	0.4	0.325	0.407	0.365	0.307	0.312	0.349	0.441	0.415	0.302	0.343	0.401	0.359	0.421	0.455	0.332	0.313	0.431
48	0.42	0.504	0.555	0.502	0.557	0.536	0.494	0.354	0.388	0.466	0.362	0.425	0.367	0.367	0.356	0.398	0.432	0.479	0.38	0.464	0.327	0.323	0.352	0.411	0.372	0.43	0.454	0.351	0.322	0.435
72	0.859	0.841	0.789	0.874	0.799	0.962	0.596	0.532	0.601	0.583	0.529	0.586	0.483	0.496	0.482	0.621	0.585	0.576	0.549	0.427	0.466	0.455	0.427	0.498	0.449	0.437	0.466	0.398	0.357	0.448
96	1.137	1.07	0.897	1.056	0.823	1.003	0.672	0.6	0.615	0.653	0.581	0.603	0.491	0.499	0.512	0.683	0.653	0.637	0.502	0.455	0.433	0.501	0.513	0.532	0.452	0.455	0.473	0.461	0.413	0.502
