# Supplementary material for: Ropivacaine inhibits the malignant behavior of lung cancer cells by regulating retinoblastoma-binding protein 4
Source: PeerJ. 2023 Nov 27;11:e16471. doi: 10.7717/peerj.16471 (PMC10688306; doi:10.7717/peerj.16471)
Supplement: Supplemental Information 2 [file peerj-11-16471-s002.zip › original data/Fig4B2H1299.csv]

	NC	NC	NC	NC	NC	NC	Ropivacaine	Ropivacaine	Ropivacaine	Ropivacaine	Ropivacaine	Ropivacaine	Si-NC+Ropivacaine	Si-NC+Ropivacaine	Si-NC+Ropivacaine	Si-NC+Ropivacaine	Si-NC+Ropivacaine	Si-NC+Ropivacaine	Si-1+Ropivacaine	Si-1+Ropivacaine	Si-1+Ropivacaine	Si-1+Ropivacaine	Si-1+Ropivacaine	Si-1+Ropivacaine	Si-2+Ropivacaine	Si-2+Ropivacaine	Si-2+Ropivacaine	Si-2+Ropivacaine	Si-2+Ropivacaine	Si-2+Ropivacaine
0	0.175	0.177	0.177	0.176	0.179	0.178	0.172	0.178	0.182	0.177	0.173	0.176	0.173	0.184	0.174	0.172	0.177	0.178	0.17	0.18	0.168	0.176	0.175	0.174	0.172	0.179	0.17	0.177	0.173	0.175
24	0.333	0.34	0.345	0.325	0.323	0.322	0.279	0.331	0.286	0.306	0.332	0.307	0.26	0.256	0.255	0.311	0.335	0.336	0.255	0.246	0.224	0.243	0.251	0.247	0.245	0.256	0.234	0.232	0.246	0.247
48	0.332	0.322	0.29	0.336	0.348	0.349	0.263	0.283	0.271	0.301	0.335	0.299	0.264	0.253	0.259	0.343	0.313	0.33	0.235	0.239	0.227	0.245	0.234	0.25	0.255	0.259	0.241	0.252	0.262	0.253
72	0.611	0.58	0.517	0.587	0.594	0.547	0.497	0.491	0.451	0.447	0.486	0.463	0.403	0.458	0.446	0.49	0.489	0.578	0.398	0.372	0.397	0.372	0.37	0.384	0.398	0.405	0.437	0.382	0.437	0.392
96	0.872	0.673	0.73	0.737	0.829	0.843	0.588	0.558	0.576	0.589	0.573	0.569	0.458	0.522	0.47	0.558	0.596	0.623	0.461	0.459	0.447	0.453	0.455	0.432	0.465	0.554	0.457	0.433	0.445	0.539
