# Supplementary material for: Ropivacaine inhibits the malignant behavior of lung cancer cells by regulating retinoblastoma-binding protein 4
Source: PeerJ. 2023 Nov 27;11:e16471. doi: 10.7717/peerj.16471 (PMC10688306; doi:10.7717/peerj.16471)
Supplement: Supplemental Information 2 [file peerj-11-16471-s002.zip › original data/Fig4C.csv]

	NC	NC	NC	NC	NC	NC	Rop	Rop	Rop	Rop	Rop	Rop	Rop+Si-NC	Rop+Si-NC	Rop+Si-NC	Rop+Si-NC	Rop+Si-NC	Rop+Si-NC	Rop+Si-RBBP4-1	Rop+Si-RBBP4-1	Rop+Si-RBBP4-1	Rop+Si-RBBP4-1	Rop+Si-RBBP4-1	Rop+Si-RBBP4-1	Rop+Si-RBBP4-2	Rop+Si-RBBP4-2	Rop+Si-RBBP4-2	Rop+Si-RBBP4-2	Rop+Si-RBBP4-2	Rop+Si-RBBP4-2
A549	54	63	53	42	65	41	40	33	32	22	28	54	29	30	24	38	48	43	14	13	16	28	11	23	12	15	17	23	14	27
H1299	64	88	76	65	68	74	56	42	39	56	50	62	45	64	42	52	42	39	22	6	2	2	14	12	8	5	9	7	11	12
