# Supplementary material for: Ropivacaine inhibits the malignant behavior of lung cancer cells by regulating retinoblastoma-binding protein 4
Source: PeerJ. 2023 Nov 27;11:e16471. doi: 10.7717/peerj.16471 (PMC10688306; doi:10.7717/peerj.16471)
Supplement: Supplemental Information 2 [file peerj-11-16471-s002.zip › original data/Fig4E1A549.csv]

	G0/G1	G0/G1	G0/G1	S	S	S	G2/M	G2/M	G2/M
NC	56.96	57.08	59.81	30.04	28.63	30.41	13	14.3	9.78
Rop	73.05	73.46	70.9	20.56	20.75	21.4	6.39	5.78	7.7
Rop+Si-NC	74.4	74.89	73.07	19.25	18.34	20.4	6.34	6.78	6.53
Rop+Si-RBBP4-1	70.23	76.8	74.75	21.25	14.33	19.45	8.52	8.87	5.8
Rop+Si-RBBP4-2	71.25	75.43	73.82	22.05	15.48	20.56	6.7	9.09	5.62
