# Supplementary material for: Ropivacaine inhibits the malignant behavior of lung cancer cells by regulating retinoblastoma-binding protein 4
Source: PeerJ. 2023 Nov 27;11:e16471. doi: 10.7717/peerj.16471 (PMC10688306; doi:10.7717/peerj.16471)
Supplement: Supplemental Information 2 [file peerj-11-16471-s002.zip › original data/Fig4E2H1299.csv]

	G0/G1	G0/G1	G0/G1	S	S	S	G2/M	G2/M	G2/M
NC	68.77	71.75	66.59	22.09	21.15	22	9.14	7.09	11.41
Rop	79.18	80.65	80.88	17.03	15.4	14.23	3.79	3.96	4.89
Rop+Si-NC	80.29	78.8	79.78	16.23	17.46	16.65	3.47	3.75	3.57
Rop+Si-RBBP4-1	80.53	79.26	80.51	16.01	18.11	16.14	3.46	2.63	3.35
Rop+Si-RBBP4-2	80.32	79.56	80.49	15.59	18.07	15.97	4.09	2.37	3.54
