# Supplementary material for: Ropivacaine inhibits the malignant behavior of lung cancer cells by regulating retinoblastoma-binding protein 4
Source: PeerJ. 2023 Nov 27;11:e16471. doi: 10.7717/peerj.16471 (PMC10688306; doi:10.7717/peerj.16471)
Supplement: Supplemental Information 2 [file peerj-11-16471-s002.zip › original data/Fig5A.csv]

	time(H)	NC	NC	NC	NC	Rop	Rop	Rop	Rop	RBBP4 overexpression	RBBP4 overexpression	RBBP4 overexpression	RBBP4 overexpression	Rop+RBBP4overexpression	Rop+RBBP4overexpression	Rop+RBBP4overexpression	Rop+RBBP4overexpression
0		0.171	0.174	0.172	0.172	0.18	0.182	0.182	0.189	0.181	0.172	0.172	0.178	0.193	0.181	0.207	0.199
24		0.226	0.213	0.226	0.248	0.205	0.209	0.203	0.212	0.321	0.268	0.303	0.304	0.218	0.217	0.208	0.216
48		0.325	0.328	0.317	0.338	0.211	0.254	0.215	0.212	0.458	0.431	0.453	0.431	0.304	0.321	0.393	0.34
72		0.565	0.527	0.529	0.529	0.426	0.45	0.429	0.43	0.816	0.841	0.808	0.869	0.552	0.599	0.59	0.539
96		0.712	0.764	0.747	0.769	0.5	0.559	0.541	0.569	1.073	1.126	1.023	1.135	0.699	0.69	0.765	0.732
