# Supplementary material for: Ropivacaine inhibits the malignant behavior of lung cancer cells by regulating retinoblastoma-binding protein 4
Source: PeerJ. 2023 Nov 27;11:e16471. doi: 10.7717/peerj.16471 (PMC10688306; doi:10.7717/peerj.16471)
Supplement: Supplemental Information 2 [file peerj-11-16471-s002.zip › original data/Fig5B.csv]

	NC	NC	NC	NC	Rop	Rop	Rop	Rop	RBBP4 overexpression	RBBP4 overexpression	RBBP4 overexpression	RBBP4 overexpression	Rop+RBBP4 overexpression	Rop+RBBP4 overexpression	Rop+RBBP4 overexpression	Rop+RBBP4 overexpression
A549	524	573	486	482	325	356	375	338	689	676	656	667	531	519	507	442
H1299	374	382	297	203	120	131	145	111	488	343	450	586	316	311	289	286
