# Supplementary material for: Ropivacaine inhibits the malignant behavior of lung cancer cells by regulating retinoblastoma-binding protein 4
Source: PeerJ. 2023 Nov 27;11:e16471. doi: 10.7717/peerj.16471 (PMC10688306; doi:10.7717/peerj.16471)
Supplement: Supplemental Information 2 [file peerj-11-16471-s002.zip › original data/Fig5C.csv]

	NC	NC	NC	NC	Rop	Rop	Rop	Rop	RBBP4 overexpression	RBBP4 overexpression	RBBP4 overexpression	RBBP4 overexpression	Rop+RBBP4 overexpression	Rop+RBBP4 overexpression	Rop+RBBP4 overexpression	Rop+RBBP4 overexpression
A549	547	561	492	552	166	164	229	235	625	632	594	726	395	383	435	402
H1299	264	347	281	208	85	82	128	120	346	326	402	401	172	153	218	241
