# Supplementary material for: Ropivacaine inhibits the malignant behavior of lung cancer cells by regulating retinoblastoma-binding protein 4
Source: PeerJ. 2023 Nov 27;11:e16471. doi: 10.7717/peerj.16471 (PMC10688306; doi:10.7717/peerj.16471)
Supplement: Supplemental Information 2 [file peerj-11-16471-s002.zip › original data/Fig5D1A549.csv]

	G0/G1	G0/G1	G0/G1	S	S	S	G2/M	G2/M	G2/M
NC	63.97	62.49	62.63	32.36	32.6	31.52	3.67	4.91	5.85
Rop	76.03	75.93	76.29	18.92	19.29	19.66	5.05	4.78	4.05
RBBP4 overexpression	51.77	52.49	52.36	41.43	41.23	40.65	6.89	6.28	6.99
Rop+RBBP4 overexpression	68.26	66.59	67.25	26.49	27.61	27.86	5.25	5.81	4.89
