# Supplementary material for: Ropivacaine inhibits the malignant behavior of lung cancer cells by regulating retinoblastoma-binding protein 4
Source: PeerJ. 2023 Nov 27;11:e16471. doi: 10.7717/peerj.16471 (PMC10688306; doi:10.7717/peerj.16471)
Supplement: Supplemental Information 2 [file peerj-11-16471-s002.zip › original data/Fig5D2H1299.csv]

	G0/G1	G0/G1	G0/G1	S	S	S	G2/M	G2/M	G2/M
NC	56.31	55.56	57.84	41.31	42.82	40.5	2.39	1.31	1.66
Rop	62.39	61.9	62.6	29.3	29.09	29.98	8.31	9.01	7.42
RBBP4 overexpression	47.31	47.82	46.95	43.2	42.47	43.45	9.42	9.71	9.6
Rop+RBBP4 overexpression	62.18	61.42	62.28	32.28	33.7	32.4	5.54	4.88	5.31
