# Supplementary material for: Ropivacaine inhibits the malignant behavior of lung cancer cells by regulating retinoblastoma-binding protein 4
Source: PeerJ. 2023 Nov 27;11:e16471. doi: 10.7717/peerj.16471 (PMC10688306; doi:10.7717/peerj.16471)
Supplement: Supplemental Information 3 [file peerj-11-16471-s003.zip]

Archive with 14 entries (12 files):
- supplementary figure 2/
- supplementary figure 2/A549 Overexpression GAPDH.tif
- supplementary figure 2/A549 Overexpression.tif
- supplementary figure 2/H1299 overexpression GAPDH.tif
- supplementary figure 2/H1299 overexpression.tif
- supplementary figure 2/qPCR_RBBP4 - H1299.xls
- supplementary figure 2/qPCR_RBBP4 A549.xls
- supplentary figure 1/
- supplentary figure 1/A549 GAPDH weatern.tif
- supplentary figure 1/A549 RBBP4 western.tif
- supplentary figure 1/H1299 GAPDH wetern.png
- supplentary figure 1/H1299 RBBP4 wetswen.png
- supplentary figure 1/qPCR RBBP4 H1299.xlsx
- supplentary figure 1/qPCR_RBBP4 A549.xls
