# Supplementary material for: Ropivacaine inhibits the malignant behavior of lung cancer cells by regulating retinoblastoma-binding protein 4
Source: PeerJ. 2023 Nov 27;11:e16471. doi: 10.7717/peerj.16471 (PMC10688306; doi:10.7717/peerj.16471)
Supplement: Supplemental Information 3 [file peerj-11-16471-s003.zip › supplementary figure 2/qPCR_RBBP4 - H1299.xls]

## Sheet: Sheet1
		gene synbol			mean value			△CT=CTsiRNA-CtGAPDH		△△CT=△CTsample-△CTcontrol		Expression=2-△△CT
group	number	GAPDH	RBBP4		GAPDH	RBBP4		RBBP4		RBBP4		RBBP4
Control	1	22.7931	26.4528
Control	1	22.8162	27.2744		22.7559	26.6957		3.93973		0		1
Control	1	22.6585	26.3598
Control	2	22.6115	26.4003
Control	2	22.8486	27.4273		22.6894	26.7708		4.08138		0.141646		0.906484
Control	2	22.6082	26.4848
Control	3	23.0897	27.4531
Control	3	23.0785	26.3647		23.1449	27.1141		3.9692		0.0294694		0.979781
Control	3	23.2666	27.5245
Control	4	23.5941	27.7097
Control	4	23.6827	26.8287		23.6395	27.5181		3.87851		-0.0612263		1.04335
Control	4	23.6419	28.0157
Control	5	24.591	28.2341
Control	5	24.455	29.2086		24.581	28.5901		4.00915		0.0694119		0.953026
Control	5	24.697	28.3277
Control	6	24.7667	28.7995
Control	6	24.238	27.4228		24.3962	28.2017		3.80549		-0.134239		1.09751
Control	6	24.1838	28.3827
RBBP4_OE	1	21.0058	23.6838
RBBP4_OE	1	20.9398	23.342		21.0181	22.6783		1.66017		-2.27957		4.85532
RBBP4_OE	1	21.1088	21.0091
RBBP4_OE	2	21.6544	22.4718
RBBP4_OE	2	21.4696	24.3402		21.5048	23.1266		1.62185		-2.31788		4.986
RBBP4_OE	2	21.3904	22.568
RBBP4_OE	3	20.3412	22.8583
RBBP4_OE	3	20.2979	22.7891		20.2884	21.7468		1.45841		-2.48132		5.58408
RBBP4_OE	3	20.2261	19.5931
RBBP4_OE	4	21.4526	22.1884
RBBP4_OE	4	21.3905	23.9716		21.4162	22.8435		1.42732		-2.51241		5.70572
RBBP4_OE	4	21.4055	22.3705
RBBP4_OE	5	21.7225	22.3227
RBBP4_OE	5	21.8233	24.8899		21.7598	23.1857		1.42589		-2.51385		5.71142
RBBP4_OE	5	21.7337	22.3446
RBBP4_OE	6	21.3658	23.8903
RBBP4_OE	6	21.2566	22.229		21.3077	22.8835		1.57582		-2.36392		5.14766
RBBP4_OE	6	21.3006	22.5311
