# Supplementary material for: Ropivacaine inhibits the malignant behavior of lung cancer cells by regulating retinoblastoma-binding protein 4
Source: PeerJ. 2023 Nov 27;11:e16471. doi: 10.7717/peerj.16471 (PMC10688306; doi:10.7717/peerj.16471)
Supplement: Supplemental Information 3 [file peerj-11-16471-s003.zip › supplementary figure 2/qPCR_RBBP4 A549.xls]

## Sheet: Sheet1
		gene symbol			mean value			△CT=CTsiRNA-CtGAPDH		△△CT=△CTsample-△CTcontrol		Expression=2-△△CT
group	number	GAPDH	RBBP4		GAPDH	RBBP4		RBBP4		RBBP4		RBBP4
Control	1	23.2348	26.5032
Control	1	23.2584	27.3264		23.1969	26.7466		3.54964		0		1
Control	1	23.0976	26.4101
Control	2	23.0497	26.4506
Control	2	23.2914	27.4796		23.1291	26.8218		3.69272		0.143081		0.905583
Control	2	23.0463	26.5353
Control	3	23.5371	27.5054
Control	3	23.5258	26.415		23.5935	27.1658		3.57237		0.022734		0.984366
Control	3	23.7175	27.577
Control	4	24.0514	27.7626
Control	4	24.1416	26.8799		24.0977	27.5705		3.47286		-0.0767732		1.05466
Control	4	24.1	28.0692
Control	5	25.0676	28.2879
Control	5	24.9289	29.2644		25.0574	28.6447		3.58732		0.037678		0.974222
Control	5	25.1756	28.3818
Control	6	25.2467	28.8545
Control	6	24.7078	27.4751		24.869	28.2555		3.3865		-0.163139		1.11972
Control	6	24.6525	28.4368
RBBP4_OE	1	21.4129	23.7289
RBBP4_OE	1	21.3456	23.3864		21.4254	22.7214		1.29602		-2.25362		4.76877
RBBP4_OE	1	21.5178	21.0491
RBBP4_OE	2	22.0741	22.5145
RBBP4_OE	2	21.8856	24.3866		21.9215	23.1707		1.24913		-2.3005		4.9263
RBBP4_OE	2	21.8049	22.6109
RBBP4_OE	3	20.7354	22.9018
RBBP4_OE	3	20.6913	22.8325		20.6816	21.7882		1.10662		-2.44302		5.43778
RBBP4_OE	3	20.6181	19.6303
RBBP4_OE	4	21.8683	22.2306
RBBP4_OE	4	21.805	24.0173		21.8312	22.887		1.05578		-2.49386		5.63283
RBBP4_OE	4	21.8203	22.4131
RBBP4_OE	5	22.1434	22.3652
RBBP4_OE	5	22.2462	24.9373		22.1815	23.2298		1.04834		-2.5013		5.66196
RBBP4_OE	5	22.1549	22.3871
RBBP4_OE	6	21.7799	23.9358
RBBP4_OE	6	21.6685	22.2713		21.7206	22.927		1.20645		-2.34319		5.07422
RBBP4_OE	6	21.7134	22.574
