# Supplementary material for: Ropivacaine inhibits the malignant behavior of lung cancer cells by regulating retinoblastoma-binding protein 4
Source: PeerJ. 2023 Nov 27;11:e16471. doi: 10.7717/peerj.16471 (PMC10688306; doi:10.7717/peerj.16471)
Supplement: Supplemental Information 3 [file peerj-11-16471-s003.zip › supplentary figure 1/qPCR RBBP4 H1299.xlsx]

## Sheet: H1299 cells
Sample Name	CT			CT Mean			△CT=CTsiRNA-CtGAPDH		△△CT=△CTsample-△CTcontrol		Expression=2-△△CT
	GAPDH	RBBP4		GAPDH	RBBP4		RBBP4		RBBP4		RBBP4
siRNA-NC-1	17.6679	20.478		17.689	20.4924		2.80336	2.80143	0.00192563		0.998666
siRNA-NC-1	17.7102	20.5069
siRNA-NC-2	16.9051	19.8238		16.9086	19.8671		2.95843		0.156996		0.896891
siRNA-NC-2	16.9121	19.9104
siRNA-NC-3	17.948	20.6336		17.9317	20.5992		2.66754		-0.133896		1.09725
siRNA-NC-3	17.9154	20.5648
siRNA-NC-4	16.8495	19.6051		16.9107	19.7586		2.84794		0.0465124		0.968274
siRNA-NC-4	16.9719	19.9121
siRNA-NC-5	18.962	21.948		18.9359	21.9317		2.99573		0.194301		0.873996
siRNA-NC-5	18.9098	21.9154
siRNA-NC-6	17.2136	20.0152		17.2676	20.0167		2.74911		-0.0523224		1.03693
siRNA-NC-6	17.3216	20.0181
siRNA-NC-7	18.5739	21.327		18.5979	21.3446		2.74666		-0.0547735		1.0387
siRNA-NC-7	18.6219	21.3622
siRNA-NC-8	18.7394	21.3792		18.7353	21.378		2.64269		-0.158744		1.11631
siRNA-NC-8	18.7313	21.3769
siRNA-1-1	19.306	27.0082		19.278	27.0104		7.73241		4.93098		0.0327814
siRNA-1-1	19.25	27.0125
siRNA-1-2	18.6782	26.218		18.7012	26.2995		7.59829		4.79686		0.0359751
siRNA-1-2	18.7242	26.381
siRNA-1-3	19.1794	26.566		19.1577	26.3784		7.22074		4.41931		0.0467364
siRNA-1-3	19.136	26.1909
siRNA-1-4	17.9762	26.2921		18.0121	26.3208		8.30875		5.50732		0.0219853
siRNA-1-4	18.0479	26.3496
siRNA-1-5	17.7394	24.8734		17.7353	24.924		7.18869		4.38726		0.0477862
siRNA-1-5	17.7313	24.9746
siRNA-1-6	20.8749	28.474		20.851	28.4877		7.63667		4.83524		0.0350305
siRNA-1-6	20.8271	28.5013
siRNA-1-7	18.5828	25.7216		18.6611	25.8177		7.15658		4.35515		0.0488619
siRNA-1-7	18.7393	25.9137
siRNA-1-8	17.3744	25.4495		17.3899	25.5607		8.17084		5.36941		0.0241906
siRNA-1-8	17.4053	25.6719
siRNA-2-1	20.664	26.9293		20.6431	26.9379		6.29471		3.49328		0.0888011
siRNA-2-1	20.6223	26.9465
siRNA-2-2	19.0541	25.9195		18.9859	25.839		6.8531		4.05167		0.0603012
siRNA-2-2	18.9178	25.7586
siRNA-2-3	19.9189	25.8441		19.8403	25.8664		6.02609		3.22466		0.106974
siRNA-2-3	19.7616	25.8886
siRNA-2-4	18.7526	25.0326		18.7094	25.0153		6.30587		3.50444		0.0881168
siRNA-2-4	18.6663	24.9981
siRNA-2-5	20.2336	26.645		20.3166	26.6952		6.3786		3.57717		0.0837848
siRNA-2-5	20.3996	26.7454
siRNA-2-6	18.962	25.948		18.9359	25.9317		6.99573		4.1943		0.0546248
siRNA-2-6	18.9098	25.9154
siRNA-2-7	17.3365	23.664		17.2802	23.6431		6.36293		3.5615		0.0846999
siRNA-2-7	17.224	23.6223
siRNA-2-8	19.0926	26.0541		19.1695	25.9859		6.81642		4.01498		0.0618542
siRNA-2-8	19.2465	25.9178
