# Supplementary material for: Ropivacaine inhibits the malignant behavior of lung cancer cells by regulating retinoblastoma-binding protein 4
Source: PeerJ. 2023 Nov 27;11:e16471. doi: 10.7717/peerj.16471 (PMC10688306; doi:10.7717/peerj.16471)
Supplement: Supplemental Information 3 [file peerj-11-16471-s003.zip › supplentary figure 1/qPCR_RBBP4 A549.xls]

## Sheet: Sheet1
		gene symbol			mean value			△CT=CTsiRNA-CtGAPDH		△△CT=△CTsample-△CTcontrol		Expression=2-△△CT
group	number	GAPDH	RBBP4		GAPDH	RBBP4		RBBP4		RBBP4		RBBP4
siRNA_NC	1	23.5644	26.441
siRNA_NC	1	23.5883	28.26		23.5259	27.0164		3.49041		0		1
siRNA_NC	1	23.4252	26.3481
siRNA_NC	2	23.3767	26.3885
siRNA_NC	2	23.6217	27.4152		23.4572	26.7589		3.30171		-0.188698		1.13973
siRNA_NC	2	23.3732	26.473
siRNA_NC	3	23.871	27.4409
siRNA_NC	3	23.8594	27.3507		23.9281	27.4347		3.50655		0.0161415		0.988874
siRNA_NC	3	24.0539	27.5124
siRNA_NC	4	24.3925	27.6975
siRNA_NC	4	24.4841	27.8145		24.4395	27.8384		3.39896		-0.0914534		1.06544
siRNA_NC	4	24.4419	28.0034
siRNA_NC	5	25.4232	28.2216
siRNA_NC	5	25.2825	29.2956		25.4128	28.6108		3.198		-0.292405		1.22468
siRNA_NC	5	25.5328	28.3153
siRNA_NC	6	25.6048	28.7869
siRNA_NC	6	25.0582	28.4084		25.2217	28.5218		3.30007		-0.190342		1.14103
siRNA_NC	6	25.0022	28.3702
siRNA_1	1	21.7422	28.3873
siRNA_1	1	21.8287	28.9775		21.7737	28.6094		6.83571		3.3453		0.0983932
siRNA_1	1	21.7503	28.4636
siRNA_1	2	20.6318	27.9987
siRNA_1	2	20.5349	28.0085		20.5714	27.7087		7.13732		3.64691		0.0798309
siRNA_1	2	20.5474	27.1188
siRNA_1	3	22.2847	28.0972
siRNA_1	3	22.2225	29.6794		22.2555	28.7621		6.50658		3.01617		0.123607
siRNA_1	3	22.2594	28.5098
siRNA_1	4	20.6473	28.2814
siRNA_1	4	20.6821	27.0472		20.6671	27.5292		6.86204		3.37163		0.0966137
siRNA_1	4	20.6719	27.2589
siRNA_1	5	22.093	29.5107
siRNA_1	5	22.4759	28.1957		22.2131	29.2173		7.00417		3.51376		0.0875495
siRNA_1	5	22.0704	29.9455
siRNA_1	6	23.1545	29.9495
siRNA_1	6	23.0545	29.3946		23.1531	29.6083		6.45522		2.96481		0.128087
siRNA_1	6	23.2503	29.4809
siRNA_2	1	21.7166	29.6592
siRNA_2	1	21.6483	29.3176		21.7293	28.6541		6.92485		3.43444		0.0924978
siRNA_2	1	21.823	26.9856
siRNA_2	2	22.3871	28.4477
siRNA_2	2	22.196	29.3177		22.2324	28.7698		6.53731		3.0469		0.121001
siRNA_2	2	22.1142	28.5439
siRNA_2	3	21.0294	28.8341
siRNA_2	3	20.9847	28.7649		20.9749	27.723		6.74815		3.25774		0.10455
siRNA_2	3	20.9105	25.57
siRNA_2	4	22.1785	28.1644
siRNA_2	4	22.1143	31.9424		22.1408	29.4844		7.3436		3.85319		0.069195
siRNA_2	4	22.1297	28.3465
siRNA_2	5	22.4575	28.2987
siRNA_2	5	22.5617	31.8626		22.4961	29.4939		6.99783		3.50742		0.087935
siRNA_2	5	22.4691	28.3205
siRNA_2	6	22.0888	29.8657
siRNA_2	6	21.9758	29.2027		22.0286	29.1918		7.16318		3.67277		0.0784125
siRNA_2	6	22.0213	28.507
